# Supplementary material for: OsBIC1 Directly Interacts with OsCRYs to Regulate Leaf Sheath Length through Mediating GA-Responsive Pathway
Source: Int J Mol Sci. 2021 Dec 28;23(1):287. doi: 10.3390/ijms23010287 (PMC8745657; doi:10.3390/ijms23010287)
Supplement: Supplementary file 1 [file ijms-23-00287-s001.zip]

Archive with 10 entries (8 files):
- ijms-1466191-supplementary/
- ijms-1466191-supplementary/Supplementary Figure.pdf
- ijms-1466191-supplementary/Table S1.xlsx
- ijms-1466191-supplementary/Table S2.xlsx
- ijms-1466191-supplementary/Table S3.xlsx
- ijms-1466191-supplementary/__MACOSX/
- ijms-1466191-supplementary/__MACOSX/._Supplementary Figure.docx
- ijms-1466191-supplementary/__MACOSX/._Table S1.xlsx
- ijms-1466191-supplementary/__MACOSX/._Table S2.xlsx
- ijms-1466191-supplementary/__MACOSX/._Table S3.xlsx
