# Supplementary material for: OsBIC1 Directly Interacts with OsCRYs to Regulate Leaf Sheath Length through Mediating GA-Responsive Pathway
Source: Int J Mol Sci. 2021 Dec 28;23(1):287. doi: 10.3390/ijms23010287 (PMC8745657; doi:10.3390/ijms23010287)
Supplement: Supplementary file 1 [file ijms-23-00287-s001.zip › ijms-1466191-supplementary/Table S1.xlsx]

## Sheet: Sheet1
Table S1. List of primers used in this study.
Gene	Forward (5'to3')	Reverse (5'to3')	Purpose
pHCF-OsBIC1	TCTGCACTAGGTACCTGCAG atggcgacttccggcgacgtc	ATGGATCCGTCGACCTGCAG GTAATCAAGCTCGATAATCA	clone
pHCF-OsBIC2	TCTGCACTAGGTACCTGCAG atggccggttcggagaggac	ATGGATCCGTCGACCTGCAG TGCGGCTTTTCGTTGTCTTG	clone
pGADT7-OsCRY1a	GGAGGCCAGTGAATTC ATGTCAGCGTCGCCGTCGTC	CGAGCTCGATGGATCC ATTTTCCACTTCCCAGCCTG	clone
pGADT7-OsCRY1b	GGAGGCCAGTGAATTC ATGTCGGTGTCGTCGTCGTC	CGAGCTCGATGGATCC ACCGATCCAATTTGGTTGCA	clone
pGADT7-OsCRY2	GGAGGCCAGTGAATTC ATGGCCGGTTCGGAGAGGAC	CGAGCTCGATGGATCC TGCGGCTTTTCGTTGTCTTG	clone
pBridge-OsBIC1	TGTATCGCCGGAATTC atggcgacttccggcgacgtc	GCAGGTCGACGGATCC GTAATCAAGCTCGATAATCA	clone
pBridge-OsBIC2	TGTATCGCCGGAATTC atggccggttcggagaggac	GCAGGTCGACGGATCC TGCGGCTTTTCGTTGTCTTG	clone
OsGA20ox2	GCTGGCGTTCTTCCTGTG	CAGGTGAAGTCCGGGTAGTG	qRT-PCR
OsKO2	GCAGCAGAAGGAAAGGATTG	GCCTCCCACACTAGCATCAT	qRT-PCR
OsGA2ox6	GGCTATCGGTGGCCTACTTC	TTGTCCTGACGTCTTCCTGC	qRT-PCR
OsGA2ox7	TGCTAACGAACGGGAGGTTC	CCGCCGTCCCCTAATAACG	qRT-PCR
OsbZIP18	CCTCAAAAGGTTGCTGAGGA	CCAAGTCCTTCACCTTCACC	qRT-PCR
OsbZIP48	GCGTACATGAGTGAGCTGGA	GCCTAAGCATCTGGTTCTCG	qRT-PCR
LOC_Os01g47370	CGCCACTATGAGATCCTC	ATGCTCCCTGTGTATTGT	qRT-PCR
LOC_Os02g04510	CCCTCCTCTTGACCCTTTTC	GCTGGAAATTTCTTGGGTCA	qRT-PCR
LOC_Os03g12700	AAAATTCCCGGATCAGCAGT	AATCCAGCATGGACTCGTTC	qRT-PCR
LOC_Os06g07914	GCGAGAAGGTGACGACGTA	GGTGAGGACGGAGTTGTCC	qRT-PCR
LOC_Os03g61160	GTTGAGGAGGCTGGAGAGG	GCTGTGGGAGTACGACTGGT	qRT-PCR
LOC_Os02g37330	CCATGGCTACGGCTACTACC	ATGATGGAGCAGGTGCTGTC	qRT-PCR
LOC_Os04g55210	CGACTTCATGCCTGAGCATA	GTGAATGCTGACTTGCCAAA	qRT-PCR
OsSPA1	GGCAACCAAAGTGAAGGTGT	AGGGCATACTGCCACCATAG	qRT-PCR
OsCOP1	CAAGAAGCAAGTGCCATCAA	GGTGATCAGCAGAACCCACT	qRT-PCR
