# Supplementary material for: OsBIC1 Directly Interacts with OsCRYs to Regulate Leaf Sheath Length through Mediating GA-Responsive Pathway
Source: Int J Mol Sci. 2021 Dec 28;23(1):287. doi: 10.3390/ijms23010287 (PMC8745657; doi:10.3390/ijms23010287)
Supplement: Supplementary file 1 [file ijms-23-00287-s001.zip › ijms-1466191-supplementary/Table S2.xlsx]

## Sheet: Sheet1
Table S2. FPKM values used in this study.
Gene	Gene Number	WT-Dark_FPKM	WT-Dark_FPKM	WT-Dark_FPKM	Oscry1s-Dark_FPKM	Oscry1s-Dark_FPKM	Oscry1s-Dark_FPKM	Osbic1_FPKM	Osbic1_FPKM	Osbic1_FPKM	WT-blue_FPKM	WT-blue_FPKM	WT-blue_FPKM	Oscry1s-blue_FPKM	Oscry1s-blue_FPKM	Oscry1s-blue_FPKM	Osbic1_FPKM	Osbic1_FPKM	Osbic1_FPKM
OsSLR1	Os03g0707600	234.878	216.686	260.111	213.075	228.704	243.776	200.645	242.247	220.613	208.204	182.531	165.809	179.173	179.543	197.896	166.224	122.866	225.204
OsSLRL1	Os01g0646300	5.71191	5.49868	5.44632	4.74683	5.4942	5.05111	6.4224	5.13339	6.22605	5.68278	3.55328	3.24962	5.8934	4.84952	3.88402	5.0199	2.02518	3.74898
OsGID1	Os05g0407500	119.89	92.7189	112.819	71.6944	74.0538	71.6619	123.272	91.7914	85.948	179.066	125.742	107.752	64.6542	60.5288	82.5488	134.984	117.398	149.094
OSGID2	Os02g0580300	52.4608	51.3289	95.2332	63.7765	57.4443	75.5081	120.994	105.459	68.8254	60.2782	70.7217	80.0457	68.3153	102.888	59.3253	132.662	81.1602	73.4385
