# Supplementary material for: OsBIC1 Directly Interacts with OsCRYs to Regulate Leaf Sheath Length through Mediating GA-Responsive Pathway
Source: Int J Mol Sci. 2021 Dec 28;23(1):287. doi: 10.3390/ijms23010287 (PMC8745657; doi:10.3390/ijms23010287)
Supplement: Supplementary file 1 [file ijms-23-00287-s001.zip › ijms-1466191-supplementary/Table S3.xlsx]

## Sheet: Sheet1
Table S3. FPKM values used in this study.
Gene	Gene Number	WT-Dark_FPKM	WT-Blue_FPKM	p-value（WT-Blue/WT-Dark）	FC（WT-Blue/WT-Dark）
Ubq	LOC_Os03g13170	156.155	192.582	0.0651872	1.23328
